# Supplementary material for: Buspirone Enhances Cell Survival and Preserves Structural Integrity during Oxidative Injury to the Retinal Pigment Epithelium
Source: Antioxidants (Basel). 2023 Dec 17;12(12):2129. doi: 10.3390/antiox12122129 (PMC10740916; doi:10.3390/antiox12122129)
Supplement: Supplementary file 1 [file antioxidants-12-02129-s001.zip]

Archive with 1 entries (1 files):
- antioxidants-2707999-supplementary.pdf
